# Supplementary material for: The insect central complex as model for heterochronic brain development—background, concepts, and tools
Source: Dev Genes Evol. 2016 Apr 7;226:209–19. doi: 10.1007/s00427-016-0542-7 (PMC4896989; doi:10.1007/s00427-016-0542-7)
Supplement: Supplementary file 16 — Table of all antibodies tested for cross-reactivity in Tribolium. (XLSX 13 kb) [file 427_2016_542_MOESM16_ESM.xlsx]

## Sheet: Sheet1
The insect central complex as model for heterochronic brain development
– background, concepts and tools
Nikolaus Dieter Bernhard Koniszewski1/2*, Martin Kollmann3*, Mahdiyeh Bigham1, Max Farnworth1,
Bicheng He1, Marita Büscher1, Wolf Hütteroth3/4, Marlene Binzer3, Joachim Schachtner3, Gregor Bucher1#
#Corresponding author: Gregor Bucher
Drosophila gene	Symbol	Antibody	Immunoreactivity in Tribolium
Achaete	Ac	m monoclonal		-
atypical Protein Kinase	aPKC	r polyclonal1		++
Armadillo	Arm	m monoclonal		-
Asense	Ase	r polyclonal		-
Bazooka	Baz	r polyclonal		+	*
Bazooka N-terminal	Baz	rat polyclonal		-
BP102		m monoclonal		-
BP106		m monoclonal		-
Brain Tumor	Brat	m polyclonal		-
Drosophila Death Caspase-1	D-Ccp-1	r polyclonal2		+++
DE-Cadherin	DE-Cad	m monoclonal		-
Deadpan	Dpn	gp polyclonal		-
Derailed	Drl	r polyclonal		-
Diaphanous	Dia	m monoclonal		-
Dichaete	D	r polyclonal		-
Discs large	Dlg	m monoclonal		-
Discs large	Dlg	gp polyclonal		-
Dorsocross2	Doc	r polyclonal		-
Eagle	Eg	r polyclonal		-
Embryonic lethal abnormal vision	ELAV	rat monoclonal		-
Empty spiracles	EMS	r polyclonal		-
Engrailed/Invected	En/Inv	m monoclonal3		++
Even-skipped (2B10)	Eve	m monoclonal4		+
Even-skipped	Eve	r polyclonal		-
Fasciclin 2 (1D4)	Fas 2	m monoclonal5		+
Fasciclin 3	Fas 3	m monoclonal		-
Flamingo	Fmi	m monoclonal		-
Futsch (22C10)	Futsch	m monoclonal		-
G protein a-i subunit	Gai	r polyclonal		-
Hepatocyte-nuclear-factor 4	HNF4	m polyclonal		-
Hunchback	Hb	gp polyclonal		-
Hunchback	Hb	rat polyclonal		-
Extra-extra (Hb9)	exex	r polyclonal		-
Inscuteable	Insc	r polyclonal		-
Klumpfuss	Klu	r polyclonal		-
Krueppel	Kr	gp polyclonal		-
Lim3	Lim3	gp polyclonal		-
Miranda	Mira	m monoclonal		-
Miranda	Mira	r polyclonal		-
Miranda C-terminus	Mira	r polyclonal		-
Miranda N-terminus	Mira	r polyclonal		-
Mirror	Mirr	r polyclonal		-
Drop (Muscle-specific homeobox)	Dr	r polyclonal		-
Neuromancer 1 (H15)	Nmr1	r polyclonal		-
Neuromancer 2 (Midline)	Nmr2	gp polyclonal		-
Nubbin	Nub	r polyclonal		-
Numb	Numb	r polyclonal		-
Numb	Numb	gp polyclonal		-
Par6	Par6	r polyclonal		+	*
Partner of Inscutable	Pins	r polyclonal		-
Partner of Inscutable C-terminus	Pins	rat polyclonal		-
Partner of Numb	Pon	r polyclonal		-
Phospho-histone-3	PH3	r polclonal6		+++
Prospero	Pros	m monoclonal		-
Reversed polarity	Repo	m monoclonal7		+++
Reversed polarity	Repo	r polyclonal8		+++
Reversed polarity	Repo	gp polyclonal9		+
Retinal Homeobox	Rx	r polyclonal		-
Runt	Run	r polyclonal		-
Runt	Run	gp polyclonal		-
Singleminded	Sim	m monoclonal		-
Snail	Sna	m monoclonal		-
SoxNeuro	SoxN	m polyclonal		-
Ventral-nerve-cord defective	Vnd	r polyclonal		-
Visual homeobox protein1 N-terminus	Vsx1	gp polyclonal		-
Visual homeobox protein1 C-terminus	Vsx1	gp polyclonal		-
Wingless	Wg	m monoclonal		-
Worniu	Wor	m polyclonal		-
Wrapper	Wrapper	m monoclonal		-
Zinc finger homeodomain 1	Zfh-1	r polyclonal		-
1: Santa Cruz Biotechnology, product number sc-216
2: Cell Signaling Technology, product number 9578
3, 4, 5, 7: Developmental Studies Hybridoma Bank, University of Iowa
6: Upstate, product number 06-570
8, 9: von Hilchen et al. ( 2013), Development 140(17), 3657-68
r: rabbit; m: mouse; gp: guinea pig; r: rat
* mild fixation required
